# Supplementary material for: Malignant cancer may increase the risk of all-cause in-hospital mortality in patients with acute myocardial infarction: a multicenter retrospective study of two large public databases
Source: Cardiooncology. 2023 Jan 21;9:6. doi: 10.1186/s40959-023-00156-3 (PMC9862556; doi:10.1186/s40959-023-00156-3)
Supplement: Supplementary file 2 — Additional file 2. [file 40959_2023_156_MOESM2_ESM.xlsx]

## Sheet: mimicTable1bPSM31
	MIMIC IV
	PSM		IPTW
	p	SMD	p	SMD
First care unit	1	<0.001	0.088	0.132
Congestive heart failure	0.085	0.149	0.197	0.119
Cerebrovascular disease	0.914	0.018	0.6	0.037
Chronic pulmonary disease	0.059	0.163	0.296	0.084
Diabetes	1	<0.001	0.247	0.111
Renal failure	0.663	0.043	0.001	0.317
Liver disease	0.424	0.077	0.237	0.092
Ventilator	0.457	0.068	0.717	0.035
Vasopressor	0.601	0.05	0.316	0.102
Dialysis	1	0.019	0.01	0.294
Hypertension	0.552	0.056	<0.001	0.322
Gender	1	<0.001	0.8	0.023
CABG	1	<0.001	0.594	0.064
PCI	0.017	0.204	0.016	0.222
Age	0.09	0.194	0.137	0.153
Weight	0.004	0.243	0.245	0.103
Troponin	0.006	0.147	0.891	0.31
APSIII	0.081	0.05	0.002	0.167
WBC	0.001	0.058	0.262	0.123
Hemoglobin	<0.001	0.547	<0.001	1.231
Platelet	0.178	0.028	0.999	0.035
Potassium	0.384	0.026	0.011	0.316
Calcium	0.999	0.082	0.961	0.004
Sodium	<0.001	0.358	0.001	0.377
Bicarbonate	0.801	0.043	0.026	0.213
Creatinine	0.082	0.177	0.003	0.285
Glucose	0.007	0.243	0.349	0.034
BP	0.039	0.048	0.005	0.145
Heart rate	0.005	0.221	0.969	0.023
Respiratory rate	0.005	0.25	0.385	0.098
Temperature	0.846	0.151	0.435	0.161
