# Supplementary material for: Malignant cancer may increase the risk of all-cause in-hospital mortality in patients with acute myocardial infarction: a multicenter retrospective study of two large public databases
Source: Cardiooncology. 2023 Jan 21;9:6. doi: 10.1186/s40959-023-00156-3 (PMC9862556; doi:10.1186/s40959-023-00156-3)
Supplement: Supplementary file 3 — Additional file 3. [file 40959_2023_156_MOESM3_ESM.xlsx]

## Sheet: eicuTable1PSM
	eICU-CRD
	PSM		IPTW
	p	SMD	p	SMD
Gender	0.845	0.017	0.317	0.059
First care unit	0.234	0.081	0.833	0.013
Congestive heart failure	0.228	0.083	0.814	0.012
Hypertension	0.179	0.091	0.89	0.009
Cerebrovascular disease	0.463	0.054	0.89	0.007
Chronic pulmonary disease	0.09	0.116	0.598	0.026
Diabetes	0.045	0.135	0.325	0.058
Renal failure	0.597	0.043	0.866	0.008
Liver disease	1	<0.001	0.754	0.012
PCI	0.803	0.022	0.88	0.01
CABG	0.869	0.021	0.861	0.01
Vasopressor	0.109	0.11	0.413	0.056
Ventilator	0.049	0.132	0.591	0.033
Dialysis	0.869	0.021	0.706	0.016
Age	0.943	0.016	0.211	0.082
Weight	0.66	0.013	0.314	0.058
APSIII	0.08	0.084	0.057	0.047
Troponin	0.804	0.048	0.142	0.01
WBC	0.916	0.133	0.029	0.033
hemoglobin	0.935	0.025	0.306	0.019
Platelet	0.764	0.019	0.836	0.071
Potassium	0.967	0.003	0.352	0.091
Calcium	0.613	0.033	0.307	0.036
Sodium	0.399	0.055	0.422	0.039
Bicarbonate	0.849	0.012	0.852	0.02
Creatinine	0.147	0.094	0.248	0.018
Glucose	0.746	0.021	0.28	0.033
BP	0.238	0.071	0.968	0.013
Heart rate	0.519	0.043	0.892	0.007
Respiratory rate	0.579	0.024	0.722	0.052
Temperature	0.098	0.014	0.123	0.04
